# Supplementary material for: Theoretical Study on ORR/OER Bifunctional Catalytic Activity of Axial Functionalized Iron Polyphthalocyanine
Source: Molecules. 2023 Dec 30;29(1):210. doi: 10.3390/molecules29010210 (PMC10780174; doi:10.3390/molecules29010210)
Supplement: Supplementary file 1 [file molecules-29-00210-s001.zip]

Archive with 1 entries (1 files):
- molecules-2758878-supplementary.pdf
